# Supplementary material for: Metabolite-Specific Echo Planar Imaging for Preclinical Studies with Hyperpolarized 13C-Pyruvate MRI
Source: Tomography. 2023 Mar 27;9(2):736–49. doi: 10.3390/tomography9020059 (PMC10143874; doi:10.3390/tomography9020059)
Supplement: Supplementary file 1 [file tomography-09-00059-s001.zip]

Archive with 1 entries (1 files):
- tomography-2214207-supplementary.pdf
